# Supplementary material for: Clinical features and treatment outcome in newly diagnosed Chinese patients with multiple myeloma: results of a multicenter analysis
Source: Blood Cancer J. 2014 Aug 15;4(8):e239–. doi: 10.1038/bcj.2014.55 (PMC4219472; doi:10.1038/bcj.2014.55)
Supplement: Supplementary Table 1 [file bcj201455x10.xls]

## Sheet: Sheet1
Supplemetary Table 1. Baseline characteristics of IgA and IgD isotypes.
	IgA isotype	IgD isotype	p
n	169	61
Lambda (%)	47.3	95	0
Gender (male, %)	62.7	62.3	0.95
Age [median (range)] (years)	60(29-85)	55(38-75)	0
DS I/II/III (%)	3.0/16.2/80.8	0/8.2/91.8	0.05
Renal dysfunction (%)	15	44.3	0
ISS I/II/III (%)	20/37.6/42.4	4.9/14.8/80.3	0
Extramedullary disease (%)	12.4	9.8	0.59
RB1 deletion in FISH (%)	27.6	50	0.36
1q21 amplification in FISH (%)	58.3	60	0.88
IgH rearrangement in FISH (%)	54.8	56.7	0.86
p53 deletion in FISH (%)	18.8	24.2	0.51
