# Supplementary material for: Clinical features and treatment outcome in newly diagnosed Chinese patients with multiple myeloma: results of a multicenter analysis
Source: Blood Cancer J. 2014 Aug 15;4(8):e239–. doi: 10.1038/bcj.2014.55 (PMC4219472; doi:10.1038/bcj.2014.55)
Supplement: Supplementary Table 2 [file bcj201455x11.xls]

## Sheet: Sheet1
Supplemetary Table 2. Baseline characteristics of light chain and IgD isotypes.
	Light chain isotype	IgD isotype	p
n	259	61
Lambda (%)	54.8	95	0
Gender (male, %)	61.4	62.3	0.9
Age [median (range)] (years)	58(29-82)	55(38-75)	0.42
DS I/II/III (%)	2.0/6.6/91.5	0/8.2/91.8	0.5
Renal dysfunction (%)	46.8	44.3	0.43
ISS I/II/III (%)	54.8/21.6/23.6	4.9/14.8/80.3	0.001
Extramedullary disease (%)	13.2	9.8	0.48
RB1 deletion in FISH (%)	44.7	50	0.77
1q21 amplification in FISH (%)	32.4	60	0.01
IgH rearrangement in FISH (%)	60.7	56.7	0.69
p53 deletion in FISH (%)	20.9	24.2	0.68
